# Supplementary material for: Transcutaneous Administration of Imiquimod Promotes T and B Cell Differentiation into Effector Cells or Plasma Cells
Source: Pharmaceutics. 2022 Feb 10;14(2):385. doi: 10.3390/pharmaceutics14020385 (PMC8878978; doi:10.3390/pharmaceutics14020385)
Supplement: Supplementary file 1 [file pharmaceutics-14-00385-s001.zip]

Archive with 1 entries (1 files):
- pharmaceutics-1587345-supplementary.pdf
